# Supplementary material for: Neobacillus terrisolis sp. nov. and Neobacillus solisequens sp. nov. Isolated from Soil
Source: Microorganisms. 2025 Oct 24;13(11):2437. doi: 10.3390/microorganisms13112437 (PMC12654729; doi:10.3390/microorganisms13112437)
Supplement: Supplementary file 1 [file microorganisms-13-02437-s001.zip]

Archive with 1 entries (1 files):
- microorganisms-3923284-supplementary.pdf
